# Supplementary material for: Two new species of the bamboo-feeding genus Buloria from China (Hemiptera, Cicadellidae, Deltocephalinae)
Source: Zookeys. 2026 Apr 16;1277:217–25. doi: 10.3897/zookeys.1277.186808 (PMC13107141; doi:10.3897/zookeys.1277.186808)
Supplement: XML Treatment for Buloria [file zookeys.1277.186808-treatment1.xml]

<!DOCTYPE tp:taxon-treatment
  PUBLIC "-//TaxonX//DTD Taxonomic Treatment Publishing DTD v0 20100105//EN" "tax-treatment-NSO.dtd">
<tp:taxon-treatment xmlns:tp="http://www.plazi.org/taxpub"><tp:treatment-meta><kwd-group><label>Taxon classification</label><kwd>
              <named-content content-type="kingdom">Animalia</named-content>
            </kwd><kwd>
              <named-content content-type="order">Hemiptera</named-content>
            </kwd><kwd>
              <named-content content-type="family">Cicadellidae</named-content>
            </kwd></kwd-group><mixed-citation publication-type="journal"><person-group><name><surname>Sun</surname><given-names>Hai-Qing</given-names></name><name><surname>Luo</surname><given-names>Qiang</given-names></name><name><surname>Li</surname><given-names>Zi-Zhong</given-names></name><name><surname>Chen</surname><given-names>Xiang-Sheng</given-names></name><name><surname>Yang</surname><given-names>Lin</given-names></name></person-group><article-title>Two new species of the bamboo-feeding genus <italic><tp:taxon-name><tp:taxon-name-part taxon-name-part-type="genus" reg="Buloria">Buloria</tp:taxon-name-part></tp:taxon-name></italic> from China (<tp:taxon-name><tp:taxon-name-part taxon-name-part-type="order" reg="Hemiptera">Hemiptera</tp:taxon-name-part></tp:taxon-name>, <tp:taxon-name><tp:taxon-name-part taxon-name-part-type="family" reg="Cicadellidae">Cicadellidae</tp:taxon-name-part></tp:taxon-name>, <tp:taxon-name><tp:taxon-name-part taxon-name-part-type="subfamily" reg="Deltocephalinae">Deltocephalinae</tp:taxon-name-part></tp:taxon-name>)</article-title><source>Zookeys</source><day>16</day><month>04</month><year>2026</year><volume>1277</volume><fpage>217</fpage><lpage>225</lpage><pub-id pub-id-type="doi">10.3897/zookeys.1277.186808</pub-id></mixed-citation></tp:treatment-meta><tp:nomenclature><label>Genus</label><tp:taxon-name><object-id xmlns:xlink="http://www.w3.org/1999/xlink" content-type="arpha" xlink:type="simple">B7A32A7C-799F-53CD-984D-2AC01A3220FC</object-id>
                		<tp:taxon-name-part taxon-name-part-type="genus" reg="Buloria">Buloria</tp:taxon-name-part>
                	</tp:taxon-name><tp:taxon-authority>Distant, 1908</tp:taxon-authority><tp:nomenclature-citation-list><tp:nomenclature-citation><tp:taxon-name>
                <tp:taxon-name-part taxon-name-part-type="genus" reg="Buloria">Buloria</tp:taxon-name-part>
              </tp:taxon-name><comment> Distant, 1908: 271; <xref ref-type="bibr" rid="B9">Viraktamath and Webb 2019</xref>: 10.</comment></tp:nomenclature-citation></tp:nomenclature-citation-list></tp:nomenclature><tp:treatment-sec sec-type="Type species"><title>Type species.</title><p><italic><tp:taxon-name><tp:taxon-name-part taxon-name-part-type="genus" reg="Buloria">Buloria</tp:taxon-name-part> <tp:taxon-name-part taxon-name-part-type="species" reg="gyponinoides">gyponinoides</tp:taxon-name-part></tp:taxon-name></italic> Distant, 1908, by original designation.</p></tp:treatment-sec><tp:treatment-sec sec-type="Diagnosis"><title>Diagnosis.</title><p>External characters, as in generic description of <xref ref-type="bibr" rid="B9">Viraktamath and Webb (2019)</xref>.</p></tp:treatment-sec><tp:treatment-sec sec-type="Distribution"><title>Distribution.</title><p>China, India, Sri Lanka.</p><sec sec-type="Checklist and distributions of species of Buloria Distant, 1908" id="sec5"><title>Checklist and distributions of species of <italic><tp:taxon-name><tp:taxon-name-part taxon-name-part-type="genus" reg="Buloria">Buloria</tp:taxon-name-part></tp:taxon-name></italic> Distant, 1908</title><p><italic><tp:taxon-name><tp:taxon-name-part taxon-name-part-type="genus" reg="Buloria">B.</tp:taxon-name-part> <tp:taxon-name-part taxon-name-part-type="species" reg="acuta">acuta</tp:taxon-name-part></tp:taxon-name></italic> Sun, Li, Chen &amp; Yang, sp. nov.; China (Yunnan).</p><p><italic><tp:taxon-name><tp:taxon-name-part taxon-name-part-type="genus" reg="Buloria">B.</tp:taxon-name-part> <tp:taxon-name-part taxon-name-part-type="species" reg="falcata">falcata</tp:taxon-name-part></tp:taxon-name></italic> Sun, Li, Chen &amp; Yang, sp. nov.; China (Yunnan).</p><p><italic><tp:taxon-name><tp:taxon-name-part taxon-name-part-type="genus" reg="Buloria">B.</tp:taxon-name-part> <tp:taxon-name-part taxon-name-part-type="species" reg="gyponinoides">gyponinoides</tp:taxon-name-part></tp:taxon-name></italic> Distant, 1908; China (Yunnan), India (Andaman, Manipur, Tripura, West Bengal).</p><p><italic><tp:taxon-name><tp:taxon-name-part taxon-name-part-type="genus" reg="Buloria">B.</tp:taxon-name-part> <tp:taxon-name-part taxon-name-part-type="species" reg="indica">indica</tp:taxon-name-part></tp:taxon-name></italic> Viraktamath &amp; Webb, 2019; India (Karnataka).</p><p><italic><tp:taxon-name><tp:taxon-name-part taxon-name-part-type="genus" reg="Buloria">B.</tp:taxon-name-part> <tp:taxon-name-part taxon-name-part-type="species" reg="zeylanica">zeylanica</tp:taxon-name-part></tp:taxon-name></italic> Viraktamath &amp; Webb, 2019; Sri Lanka (Galle).</p></sec><sec sec-type="Key to species of Buloria Distant, 1908" id="sec6"><title>Key to species of <italic><tp:taxon-name><tp:taxon-name-part taxon-name-part-type="genus" reg="Buloria">Buloria</tp:taxon-name-part></tp:taxon-name></italic> Distant, 1908</title><p>(modified from <xref ref-type="bibr" rid="B9">Viraktamath and Webb 2019</xref>)</p><table-wrap content-type="key" position="anchor" orientation="portrait"><table><tbody><tr><td rowspan="1" colspan="1">1</td><td rowspan="1" colspan="1">Forewing almost black; pygofer with process arising from posteroventral margin and somewhat dumbbell-shaped; aedeagal shaft with sparse tubercles (<xref ref-type="bibr" rid="B9">Viraktamath and Webb 2019</xref>: figs 1O, P, 19A, B, F)</td><td rowspan="1" colspan="1">
                      <bold><italic><tp:taxon-name><tp:taxon-name-part taxon-name-part-type="genus" reg="Buloria">B.</tp:taxon-name-part> <tp:taxon-name-part taxon-name-part-type="species" reg="zeylanica">zeylanica</tp:taxon-name-part></tp:taxon-name></italic> Viraktamath &amp; Webb, 2019</bold>
                    </td></tr><tr><td rowspan="1" colspan="1">–</td><td rowspan="1" colspan="1">Forewing with white arcuate transverse stripes or bright yellow spots near the middle; pygofer without process arising from posteroventral margin and not dumbbell-shaped; ventral margin of aedeagal shaft without tubercles</td><td rowspan="1" colspan="1">
                      <bold>2</bold>
                    </td></tr><tr><td rowspan="1" colspan="1">2</td><td rowspan="1" colspan="1">Pygofer (Figs <xref ref-type="fig" rid="F1">6</xref>, <xref ref-type="fig" rid="F1">12</xref>) without process at subapical part of ventral margin or posterior margin; aedeagus (Fig. <xref ref-type="fig" rid="F1">10</xref>) with a short spinose process present on dorsal margin at curved position</td><td rowspan="1" colspan="1"><bold><italic><tp:taxon-name><tp:taxon-name-part taxon-name-part-type="genus" reg="Buloria">B.</tp:taxon-name-part> <tp:taxon-name-part taxon-name-part-type="species" reg="acuta">acuta</tp:taxon-name-part></tp:taxon-name></italic> Sun, Li, Chen &amp; Yang, sp. nov</bold>.</td></tr><tr><td rowspan="1" colspan="1">–</td><td rowspan="1" colspan="1">Pygofer with process at subapical part of ventral margin or posterior margin; aedeagus without a short spinose process present on dorsal margin at curved position</td><td rowspan="1" colspan="1">
                      <bold>3</bold>
                    </td></tr><tr><td rowspan="1" colspan="1">3</td><td rowspan="1" colspan="1">Pygofer (Figs <xref ref-type="fig" rid="F2">18</xref>, <xref ref-type="fig" rid="F2">23</xref>) with acute angular process at middle part of ventral margin; aedeagal shaft (Fig. <xref ref-type="fig" rid="F2">20</xref>) long, sickle-shaped in lateral view</td><td rowspan="1" colspan="1"><bold><italic><tp:taxon-name><tp:taxon-name-part taxon-name-part-type="genus" reg="Buloria">B.</tp:taxon-name-part> <tp:taxon-name-part taxon-name-part-type="species" reg="falcata">falcata</tp:taxon-name-part></tp:taxon-name></italic> Sun, Li, Chen &amp; Yang, sp. nov</bold>.</td></tr><tr><td rowspan="1" colspan="1">–</td><td rowspan="1" colspan="1">Pygofer without acute angular process at middle part of ventral margin; aedeagal shaft short, not sickle-shaped in lateral view</td><td rowspan="1" colspan="1">
                      <bold>4</bold>
                    </td></tr><tr><td rowspan="1" colspan="1">4</td><td rowspan="1" colspan="1">Aedeagal shaft with triangular lobe-like projection at midlength; pygofer dorsal process 0.50 as long as median length of pygofer (<xref ref-type="bibr" rid="B9">Viraktamath and Webb 2019</xref>: fig. 18A, C, D)</td><td rowspan="1" colspan="1">
                      <bold><italic><tp:taxon-name><tp:taxon-name-part taxon-name-part-type="genus" reg="Buloria">B.</tp:taxon-name-part> <tp:taxon-name-part taxon-name-part-type="species" reg="indica">indica</tp:taxon-name-part></tp:taxon-name></italic> Viraktamath &amp; Webb, 2019</bold>
                    </td></tr><tr><td rowspan="1" colspan="1">–</td><td rowspan="1" colspan="1">Aedeagal shaft without triangular lobe-like projection at midlength; pygofer dorsal process at most 0.25 as long as median length of pygofer (<xref ref-type="bibr" rid="B9">Viraktamath and Webb 2019</xref>: fig. 17C, D, F)</td><td rowspan="1" colspan="1">
                      <bold><italic><tp:taxon-name><tp:taxon-name-part taxon-name-part-type="genus" reg="Buloria">B.</tp:taxon-name-part> <tp:taxon-name-part taxon-name-part-type="species" reg="gyponinoides">gyponinoides</tp:taxon-name-part></tp:taxon-name></italic> Distant, 1908</bold>
                    </td></tr></tbody></table></table-wrap></sec></tp:treatment-sec><tp:treatment-sec><!--Section generated to contain objects referenced in tp:taxon-treatment.--><fig id="F1" position="float" orientation="portrait"><object-id xmlns:xlink="http://www.w3.org/1999/xlink" content-type="doi" xlink:type="simple">10.3897/zookeys.1277.186808.figures1-12</object-id><object-id xmlns:xlink="http://www.w3.org/1999/xlink" content-type="arpha" xlink:type="simple">5948F830-E8C9-5620-B979-129B7F5B88BF</object-id><label>Figures 1–12.</label><caption><p><italic><tp:taxon-name><tp:taxon-name-part taxon-name-part-type="genus" reg="Buloria">Buloria</tp:taxon-name-part> <tp:taxon-name-part taxon-name-part-type="species" reg="acuta">acuta</tp:taxon-name-part></tp:taxon-name></italic> Sun, Li, Chen &amp; Yang, sp. nov. male. <bold>1</bold>. Habitus, dorsal view; <bold>2</bold>. Habitus, lateral view; <bold>3</bold>. Head and thorax, dorsal view; <bold>4</bold>. Head and thorax, lateral view; <bold>5</bold>. Face; <bold>6</bold>. Pygofer, lateral view; <bold>7</bold>. Valve, ventral view; <bold>8</bold>. Connective and aedeagus, dorsal view; <bold>9</bold>. Subgenital plate, lateral view; <bold>10</bold>. Connective and aedeagus, lateral view; <bold>11</bold>. Style; <bold>12</bold>. Pygofer, ventral view. Scale bars: 0.5 mm (<bold>1–5</bold>), 0.2 mm (<bold>6–12</bold>).</p></caption><graphic xmlns:xlink="http://www.w3.org/1999/xlink" xlink:href="zookeys-1277-217_article-186808__-g001.jpg" id="oo_1597687.jpg" position="float" orientation="portrait" xlink:type="simple"><uri content-type="original_file" xlink:type="simple">https://binary.pensoft.net/fig/1597687</uri></graphic></fig><fig id="F2" position="float" orientation="portrait"><object-id xmlns:xlink="http://www.w3.org/1999/xlink" content-type="doi" xlink:type="simple">10.3897/zookeys.1277.186808.figures13-24</object-id><object-id xmlns:xlink="http://www.w3.org/1999/xlink" content-type="arpha" xlink:type="simple">3FA4A6BD-05DA-5D4E-B048-7BCC2003956D</object-id><label>Figures 13–24.</label><caption><p><italic><tp:taxon-name><tp:taxon-name-part taxon-name-part-type="genus" reg="Buloria">Buloria</tp:taxon-name-part> <tp:taxon-name-part taxon-name-part-type="species" reg="falcata">falcata</tp:taxon-name-part></tp:taxon-name></italic> Sun, Li, Chen &amp; Yang, sp. nov. male. <bold>13</bold>. Habitus, dorsal view; <bold>14</bold>. Habitus, lateral view; <bold>15</bold>. Head and thorax, dorsal view; <bold>16</bold>. Head and thorax, lateral view; <bold>17</bold>. Face; <bold>18</bold>. Pygofer, lateral view; <bold>19</bold>. Valve, ventral view; <bold>20</bold>. Connective and aedeagus, lateral view; <bold>21</bold>. Subgenital plate, lateral view; <bold>22</bold>. Style; <bold>23</bold>. Pygofer, ventral view; <bold>24</bold>. Connective and aedeagus, dorsal view. Scale bars: 0.5 mm (<bold>13–17</bold>), 0.2 mm (<bold>18–24</bold>).</p></caption><graphic xmlns:xlink="http://www.w3.org/1999/xlink" xlink:href="zookeys-1277-217_article-186808__-g002.jpg" id="oo_1597688.jpg" position="float" orientation="portrait" xlink:type="simple"><uri content-type="original_file" xlink:type="simple">https://binary.pensoft.net/fig/1597688</uri></graphic></fig></tp:treatment-sec><ref-list><ref id="B9"><mixed-citation xmlns:xlink="http://www.w3.org/1999/xlink" xlink:type="simple">Viraktamath CA, Webb MD (2019) Revision of the bamboo leafhopper tribe <tp:taxon-name><tp:taxon-name-part taxon-name-part-type="tribe">Mukariini</tp:taxon-name-part></tp:taxon-name> (<tp:taxon-name><tp:taxon-name-part taxon-name-part-type="order">Hemiptera</tp:taxon-name-part></tp:taxon-name>: <tp:taxon-name><tp:taxon-name-part taxon-name-part-type="family">Cicadellidae</tp:taxon-name-part></tp:taxon-name>: <tp:taxon-name><tp:taxon-name-part taxon-name-part-type="subfamily">Deltocephalinae</tp:taxon-name-part></tp:taxon-name>) from the Indian subcontinent with description of new genera and species. Zootaxa 4547(1): 1–69. <ext-link xlink:href="10.11646/zootaxa.4547.1.1" ext-link-type="doi" xlink:type="simple">https://doi.org/10.11646/zootaxa.4547.1.1</ext-link></mixed-citation></ref></ref-list></tp:taxon-treatment>
