# Supplementary material for: Two new species of the bamboo-feeding genus Buloria from China (Hemiptera, Cicadellidae, Deltocephalinae)
Source: Zookeys. 2026 Apr 16;1277:217–25. doi: 10.3897/zookeys.1277.186808 (PMC13107141; doi:10.3897/zookeys.1277.186808)
Supplement: XML Treatment for Buloria acuta [file zookeys.1277.186808-treatment2.xml]

<!DOCTYPE tp:taxon-treatment
  PUBLIC "-//TaxonX//DTD Taxonomic Treatment Publishing DTD v0 20100105//EN" "tax-treatment-NSO.dtd">
<tp:taxon-treatment xmlns:tp="http://www.plazi.org/taxpub"><tp:treatment-meta><kwd-group><label>Taxon classification</label><kwd>
              <named-content content-type="kingdom">Animalia</named-content>
            </kwd><kwd>
              <named-content content-type="order">Hemiptera</named-content>
            </kwd><kwd>
              <named-content content-type="family">Cicadellidae</named-content>
            </kwd></kwd-group><mixed-citation publication-type="journal"><person-group><name><surname>Sun</surname><given-names>Hai-Qing</given-names></name><name><surname>Luo</surname><given-names>Qiang</given-names></name><name><surname>Li</surname><given-names>Zi-Zhong</given-names></name><name><surname>Chen</surname><given-names>Xiang-Sheng</given-names></name><name><surname>Yang</surname><given-names>Lin</given-names></name></person-group><article-title>Two new species of the bamboo-feeding genus <italic><tp:taxon-name><tp:taxon-name-part taxon-name-part-type="genus" reg="Buloria">Buloria</tp:taxon-name-part></tp:taxon-name></italic> from China (<tp:taxon-name><tp:taxon-name-part taxon-name-part-type="order" reg="Hemiptera">Hemiptera</tp:taxon-name-part></tp:taxon-name>, <tp:taxon-name><tp:taxon-name-part taxon-name-part-type="family" reg="Cicadellidae">Cicadellidae</tp:taxon-name-part></tp:taxon-name>, <tp:taxon-name><tp:taxon-name-part taxon-name-part-type="subfamily" reg="Deltocephalinae">Deltocephalinae</tp:taxon-name-part></tp:taxon-name>)</article-title><source>Zookeys</source><day>16</day><month>04</month><year>2026</year><volume>1277</volume><fpage>217</fpage><lpage>225</lpage><pub-id pub-id-type="doi">10.3897/zookeys.1277.186808</pub-id></mixed-citation></tp:treatment-meta><tp:nomenclature><tp:taxon-name><object-id xmlns:xlink="http://www.w3.org/1999/xlink" content-type="arpha" xlink:type="simple">650704EF-8CF3-58AC-AC2F-CF38BD7F6B51</object-id>
                		<tp:taxon-name-part taxon-name-part-type="genus" reg="Buloria">Buloria</tp:taxon-name-part> <tp:taxon-name-part taxon-name-part-type="species" reg="acuta">acuta</tp:taxon-name-part>
                	
                		<object-id xmlns:xlink="http://www.w3.org/1999/xlink" content-type="zoobank" xlink:type="simple">https://zoobank.org/7802D00D-D849-40FF-B224-57B3A7682559</object-id>
                	</tp:taxon-name><tp:taxon-authority>Sun, Li, Chen &amp; Yang</tp:taxon-authority><tp:taxon-status xmlns:xlink="http://www.w3.org/1999/xlink" xlink:type="simple">sp. nov.</tp:taxon-status><xref ref-type="fig" rid="F1">Figs 1–12</xref></tp:nomenclature><tp:treatment-sec sec-type="Type materials"><title>Type materials.</title><p><bold><italic>Holotype</italic></bold>: China •  ♂: Yunnan Province, Yingjiang County, Nabang Town; <named-content xmlns:xlink="http://www.w3.org/1999/xlink" content-type="dwc:verbatimCoordinates" xlink:type="simple">24°16'N, 97°57'E</named-content>; sweeping, 18 August 2018; Qiang Luo and Hong-Xing Li leg.; <abbrev xmlns:xlink="http://www.w3.org/1999/xlink" content-type="institution" xlink:title="Institute of Entomology, Guizhou University, Guiyang, Guizhou Province, China" xlink:type="simple">IEGU</abbrev>. <bold><italic>Paratypes</italic></bold>: China •  3♂♂, same collection data as for holotype; <abbrev xmlns:xlink="http://www.w3.org/1999/xlink" content-type="institution" xlink:title="Institute of Entomology, Guizhou University, Guiyang, Guizhou Province, China" xlink:type="simple">IEGU</abbrev>. 1♂, Yunnan Province, Yingjiang County, Nabang Town; <named-content xmlns:xlink="http://www.w3.org/1999/xlink" content-type="dwc:verbatimCoordinates" xlink:type="simple">24°16'N, 97°57'E</named-content>; sweeping, 30 May 2019; Xian-Yi Wang and Jia-Jia Wang leg.; <abbrev xmlns:xlink="http://www.w3.org/1999/xlink" content-type="institution" xlink:title="Institute of Entomology, Guizhou University, Guiyang, Guizhou Province, China" xlink:type="simple">IEGU</abbrev>.</p></tp:treatment-sec><tp:treatment-sec sec-type="Description"><title>Description.</title><p><bold><italic>Measurements</italic></bold>. Total length: male 3.25–3.35 mm (<italic>N</italic> = 5).</p><p><bold><italic>Coloration</italic></bold>. Body (Figs <xref ref-type="fig" rid="F1">1</xref>, <xref ref-type="fig" rid="F1">2</xref>) mostly black. Crown (Figs <xref ref-type="fig" rid="F1">1–4</xref>) black. Eyes (Figs <xref ref-type="fig" rid="F1">1–5</xref>) dark brown. Ocelli (Figs <xref ref-type="fig" rid="F1">2</xref>, <xref ref-type="fig" rid="F1">4</xref>) brown. Face (Fig. <xref ref-type="fig" rid="F1">5</xref>) with irregular dark yellowish-brown marking medially, rest black. Pronotum and scutellum black (Fig. <xref ref-type="fig" rid="F1">3</xref>). Forewings (Figs <xref ref-type="fig" rid="F1">1</xref>, <xref ref-type="fig" rid="F1">2</xref>) mostly black, apical 1/3 light brown to hyaline, inner margin of clavus with bright yellow spot at middle part, basal part with small yellow spot, apical 1/3 of costal area with another bright yellow marking. Legs (Figs <xref ref-type="fig" rid="F1">1</xref>, <xref ref-type="fig" rid="F1">2</xref>) dark brown.</p><p><bold><italic>Head and thorax</italic></bold>. Crown (Figs <xref ref-type="fig" rid="F1">1</xref>, <xref ref-type="fig" rid="F1">3</xref>) broad and short, midlength about 0.45 times inter ocular width, with marginal carinae and submarginal carinae. Ocelli (Figs <xref ref-type="fig" rid="F1">2</xref>, <xref ref-type="fig" rid="F1">4</xref>) located between the marginal carinae and submarginal carinae, close to apex, invisible from dorsal view. Face (Fig. <xref ref-type="fig" rid="F1">5</xref>) including eyes 1.5 times as wide as long. Base of frontoclypeus (Fig. <xref ref-type="fig" rid="F1">5</xref>) tumid, median to apical regions flat, with oblique wrinkles visible on surface. Anteclypeus (Fig. <xref ref-type="fig" rid="F1">5</xref>) 1.72 times as long as wide, median area distinctly elevated. Pronotum (Figs <xref ref-type="fig" rid="F1">1</xref>, <xref ref-type="fig" rid="F1">3</xref>) nearly equal in width to head including eyes, longer than crown in midline (1.80:1), finely punctate on the surface. Scutellum (Figs <xref ref-type="fig" rid="F1">1</xref>, <xref ref-type="fig" rid="F1">3</xref>) 1.51 times wider than long, longer than pronotum in midline (1.21:1). Transverse suture (Figs <xref ref-type="fig" rid="F1">1</xref>, <xref ref-type="fig" rid="F1">3</xref>) indistinct.</p><fig id="F1" position="float" orientation="portrait"><object-id xmlns:xlink="http://www.w3.org/1999/xlink" content-type="doi" xlink:type="simple">10.3897/zookeys.1277.186808.figures1-12</object-id><object-id xmlns:xlink="http://www.w3.org/1999/xlink" content-type="arpha" xlink:type="simple">5948F830-E8C9-5620-B979-129B7F5B88BF</object-id><label>Figures 1–12.</label><caption><p><italic><tp:taxon-name><tp:taxon-name-part taxon-name-part-type="genus" reg="Buloria">Buloria</tp:taxon-name-part> <tp:taxon-name-part taxon-name-part-type="species" reg="acuta">acuta</tp:taxon-name-part></tp:taxon-name></italic> Sun, Li, Chen &amp; Yang, sp. nov. male. <bold>1</bold>. Habitus, dorsal view; <bold>2</bold>. Habitus, lateral view; <bold>3</bold>. Head and thorax, dorsal view; <bold>4</bold>. Head and thorax, lateral view; <bold>5</bold>. Face; <bold>6</bold>. Pygofer, lateral view; <bold>7</bold>. Valve, ventral view; <bold>8</bold>. Connective and aedeagus, dorsal view; <bold>9</bold>. Subgenital plate, lateral view; <bold>10</bold>. Connective and aedeagus, lateral view; <bold>11</bold>. Style; <bold>12</bold>. Pygofer, ventral view. Scale bars: 0.5 mm (<bold>1–5</bold>), 0.2 mm (<bold>6–12</bold>).</p></caption><graphic xmlns:xlink="http://www.w3.org/1999/xlink" xlink:href="zookeys-1277-217_article-186808__-g001.jpg" id="oo_1597687.jpg" position="float" orientation="portrait" xlink:type="simple"><uri content-type="original_file" xlink:type="simple">https://binary.pensoft.net/fig/1597687</uri></graphic></fig><p><bold><italic>Male genitalia</italic></bold>. Pygofer (Figs <xref ref-type="fig" rid="F1">6</xref>, <xref ref-type="fig" rid="F1">12</xref>) short, posterior margin with a row of thick and long bristles, ventral margin slightly curled inwardly, without distinct processes. Anterior margin of valve (Fig. <xref ref-type="fig" rid="F1">7</xref>) slightly concave, with width nearly equal to length. Subgenital plate (Fig. <xref ref-type="fig" rid="F1">9</xref>) narrow at base, gradually widening from median to apical parts, inner margin slightly undulate, without distinct setae, a membranous rod-like process at subapical part. Aedeagus (Figs <xref ref-type="fig" rid="F1">8</xref>, <xref ref-type="fig" rid="F1">10</xref>) thick at base, shafts diverging with laminate process, abruptly tapering at apical 1/3, curving ventrad, a short spinose process present on dorsal margin at curved position, then apex directed dorsad and extends towards the middle. Connective (Figs <xref ref-type="fig" rid="F1">8</xref>, <xref ref-type="fig" rid="F1">10</xref>) U-shaped, completely fused with aedeagus. Style (Fig. <xref ref-type="fig" rid="F1">11</xref>) broad at base, constricted medially, apex fingerlike, gradually widened at apex, obliquely directed outward, with several fine setae subapically.</p></tp:treatment-sec><tp:treatment-sec sec-type="Distribution"><title>Distribution.</title><p>China (Yunnan).</p></tp:treatment-sec><tp:treatment-sec sec-type="Host plant"><title>Host plant.</title><p><italic><tp:taxon-name><tp:taxon-name-part taxon-name-part-type="genus" reg="Dendrocalamus">Dendrocalamus</tp:taxon-name-part> <tp:taxon-name-part taxon-name-part-type="species" reg="hamiltonii">hamiltonii</tp:taxon-name-part></tp:taxon-name></italic> Nees &amp; Arn. ex Munro (<tp:taxon-name><tp:taxon-name-part taxon-name-part-type="order" reg="Poales">Poales</tp:taxon-name-part></tp:taxon-name>: <tp:taxon-name><tp:taxon-name-part taxon-name-part-type="family" reg="Poaceae">Poaceae</tp:taxon-name-part></tp:taxon-name>: <tp:taxon-name><tp:taxon-name-part taxon-name-part-type="subfamily" reg="Bambusoideae">Bambusoideae</tp:taxon-name-part></tp:taxon-name>).</p></tp:treatment-sec><tp:treatment-sec sec-type="Etymology"><title>Etymology.</title><p>The species name is derived from the Latin word “<italic>acuta</italic>”, referring to the aedeagus with two small sharp spinous processes in the middle part.</p></tp:treatment-sec><tp:treatment-sec sec-type="Remarks"><title>Remarks.</title><p>This species is similar to <italic><tp:taxon-name><tp:taxon-name-part taxon-name-part-type="genus" reg="Buloria">B.</tp:taxon-name-part> <tp:taxon-name-part taxon-name-part-type="species" reg="falcata">falcata</tp:taxon-name-part></tp:taxon-name></italic> Sun, Li, Chen &amp; Yang, sp. nov., but differs from the latter in: (1) ventral and posterior margins of pygofer without a spinous process (ventral margin of pygofer with an acute angle, posterior margin with a slender fingerlike process in <italic><tp:taxon-name><tp:taxon-name-part taxon-name-part-type="genus" reg="Buloria">B.</tp:taxon-name-part> <tp:taxon-name-part taxon-name-part-type="species" reg="falcata">falcata</tp:taxon-name-part></tp:taxon-name></italic>); (2) a short spinose process present on the dorsal margin at the curved position of the aedeagus (an irregular lamellar process present on dorsal margin at curved position of aedeagus in <italic><tp:taxon-name><tp:taxon-name-part taxon-name-part-type="genus" reg="Buloria">B.</tp:taxon-name-part> <tp:taxon-name-part taxon-name-part-type="species" reg="falcata">falcata</tp:taxon-name-part></tp:taxon-name></italic>); and (3) aedeagal shaft curved and extends towards the middle of aedeagus (aedeagal shaft curved and extends towards the base of aedeagus in <italic><tp:taxon-name><tp:taxon-name-part taxon-name-part-type="genus" reg="Buloria">B.</tp:taxon-name-part> <tp:taxon-name-part taxon-name-part-type="species" reg="falcata">falcata</tp:taxon-name-part></tp:taxon-name></italic>).</p></tp:treatment-sec></tp:taxon-treatment>
