# Supplementary material for: Two new species of the bamboo-feeding genus Buloria from China (Hemiptera, Cicadellidae, Deltocephalinae)
Source: Zookeys. 2026 Apr 16;1277:217–25. doi: 10.3897/zookeys.1277.186808 (PMC13107141; doi:10.3897/zookeys.1277.186808)
Supplement: XML Treatment for Buloria falcata [file zookeys.1277.186808-treatment3.xml]

<!DOCTYPE tp:taxon-treatment
  PUBLIC "-//TaxonX//DTD Taxonomic Treatment Publishing DTD v0 20100105//EN" "tax-treatment-NSO.dtd">
<tp:taxon-treatment xmlns:tp="http://www.plazi.org/taxpub"><tp:treatment-meta><kwd-group><label>Taxon classification</label><kwd>
              <named-content content-type="kingdom">Animalia</named-content>
            </kwd><kwd>
              <named-content content-type="order">Hemiptera</named-content>
            </kwd><kwd>
              <named-content content-type="family">Cicadellidae</named-content>
            </kwd></kwd-group><mixed-citation publication-type="journal"><person-group><name><surname>Sun</surname><given-names>Hai-Qing</given-names></name><name><surname>Luo</surname><given-names>Qiang</given-names></name><name><surname>Li</surname><given-names>Zi-Zhong</given-names></name><name><surname>Chen</surname><given-names>Xiang-Sheng</given-names></name><name><surname>Yang</surname><given-names>Lin</given-names></name></person-group><article-title>Two new species of the bamboo-feeding genus <italic><tp:taxon-name><tp:taxon-name-part taxon-name-part-type="genus" reg="Buloria">Buloria</tp:taxon-name-part></tp:taxon-name></italic> from China (<tp:taxon-name><tp:taxon-name-part taxon-name-part-type="order" reg="Hemiptera">Hemiptera</tp:taxon-name-part></tp:taxon-name>, <tp:taxon-name><tp:taxon-name-part taxon-name-part-type="family" reg="Cicadellidae">Cicadellidae</tp:taxon-name-part></tp:taxon-name>, <tp:taxon-name><tp:taxon-name-part taxon-name-part-type="subfamily" reg="Deltocephalinae">Deltocephalinae</tp:taxon-name-part></tp:taxon-name>)</article-title><source>Zookeys</source><day>16</day><month>04</month><year>2026</year><volume>1277</volume><fpage>217</fpage><lpage>225</lpage><pub-id pub-id-type="doi">10.3897/zookeys.1277.186808</pub-id></mixed-citation></tp:treatment-meta><tp:nomenclature><tp:taxon-name><object-id xmlns:xlink="http://www.w3.org/1999/xlink" content-type="arpha" xlink:type="simple">232DCBBC-F135-5460-BFFE-B96329316590</object-id>
                		<tp:taxon-name-part taxon-name-part-type="genus" reg="Buloria">Buloria</tp:taxon-name-part> <tp:taxon-name-part taxon-name-part-type="species" reg="falcata">falcata</tp:taxon-name-part>
                	
                		<object-id xmlns:xlink="http://www.w3.org/1999/xlink" content-type="zoobank" xlink:type="simple">https://zoobank.org/A84E03D9-A79B-4EB4-90E7-8617BDBA7DD6</object-id>
                	</tp:taxon-name><tp:taxon-authority>Sun, Li, Chen &amp; Yang</tp:taxon-authority><tp:taxon-status xmlns:xlink="http://www.w3.org/1999/xlink" xlink:type="simple">sp. nov.</tp:taxon-status><xref ref-type="fig" rid="F2">Figs 13–24</xref></tp:nomenclature><tp:treatment-sec sec-type="Type material"><title>Type material.</title><p><bold><italic>Holotype</italic></bold>: China •  ♂; Yunnan Province, Mengla County; <named-content xmlns:xlink="http://www.w3.org/1999/xlink" content-type="dwc:verbatimCoordinates" xlink:type="simple">21°47'N, 101°57'E</named-content>; sweeping, 27 August 2017; Qiang Luo and Nian Gong leg.; <abbrev xmlns:xlink="http://www.w3.org/1999/xlink" content-type="institution" xlink:title="Institute of Entomology, Guizhou University, Guiyang, Guizhou Province, China" xlink:type="simple">IEGU</abbrev>. <bold><italic>Paratypes</italic></bold>: China •  2♂♂; same collection data as for holotype; <abbrev xmlns:xlink="http://www.w3.org/1999/xlink" content-type="institution" xlink:title="Institute of Entomology, Guizhou University, Guiyang, Guizhou Province, China" xlink:type="simple">IEGU</abbrev>.</p></tp:treatment-sec><tp:treatment-sec sec-type="Description"><title>Description.</title><p><bold><italic>Measurements</italic></bold>. Total length: male 3.45–3.58 mm (<italic>N</italic> = 3).</p><p><bold><italic>Coloration</italic></bold>. Body (Figs <xref ref-type="fig" rid="F2">13</xref>, <xref ref-type="fig" rid="F2">14</xref>) mostly black and shiny. Crown (Figs <xref ref-type="fig" rid="F2">13–16</xref>) black. Eyes (Figs <xref ref-type="fig" rid="F2">13–17</xref>) dark brown. Face (Fig. <xref ref-type="fig" rid="F2">17</xref>) with roughly rectangular yellowish-brown marking medially. Forewings (Figs <xref ref-type="fig" rid="F2">13</xref>, <xref ref-type="fig" rid="F2">14</xref>) mostly black, apical 1/3 light brown, clavus with irregular bright yellow marking medially, apex with small irregular dark yellow spot, costal area with two irregular markings, one white, slightly transparent spot at basal 1/3, another irregular bright yellow spot on subapical costal area. Legs (Figs <xref ref-type="fig" rid="F2">13</xref>, <xref ref-type="fig" rid="F2">14</xref>) dark brown to yellowish-brown.</p><p><bold><italic>Head and thorax</italic></bold>. Crown (Figs <xref ref-type="fig" rid="F2">13</xref>, <xref ref-type="fig" rid="F2">15</xref>) with anterior margin rounded and convex, midlength about 0.44 times inter ocular width, with 2–3 marginal carinae and submarginal carinae. Ocelli (Figs <xref ref-type="fig" rid="F2">14</xref>, <xref ref-type="fig" rid="F2">16</xref>) located between the marginal carinae and submarginal carinae, close to apex, invisible from dorsal view. Face (Fig. <xref ref-type="fig" rid="F2">17</xref>) including eyes 1.47 times as wide as long, with weak folds; base of frontoclypeus tumid and protuberant, gradually flattened from median to apical parts, with oblique wrinkles visible on surface. Middle length of anteclypeus slightly wider than its two ends, median area distinctly elevated. Pronotum (Figs <xref ref-type="fig" rid="F2">13</xref>, <xref ref-type="fig" rid="F2">15</xref>) slightly wider than head including eyes, longer than median length of crown (1.95: 1), finely punctate on the surface. Scutellum (Figs <xref ref-type="fig" rid="F2">13</xref>, <xref ref-type="fig" rid="F2">15</xref>) 1.42 times wider than long, longer than pronotum in midline (1.24: 1), basal margin longer than lateral margins. Transverse suture (Figs <xref ref-type="fig" rid="F2">13</xref>, <xref ref-type="fig" rid="F2">15</xref>) indistinct.</p><fig id="F2" position="float" orientation="portrait"><object-id xmlns:xlink="http://www.w3.org/1999/xlink" content-type="doi" xlink:type="simple">10.3897/zookeys.1277.186808.figures13-24</object-id><object-id xmlns:xlink="http://www.w3.org/1999/xlink" content-type="arpha" xlink:type="simple">3FA4A6BD-05DA-5D4E-B048-7BCC2003956D</object-id><label>Figures 13–24.</label><caption><p><italic><tp:taxon-name><tp:taxon-name-part taxon-name-part-type="genus" reg="Buloria">Buloria</tp:taxon-name-part> <tp:taxon-name-part taxon-name-part-type="species" reg="falcata">falcata</tp:taxon-name-part></tp:taxon-name></italic> Sun, Li, Chen &amp; Yang, sp. nov. male. <bold>13</bold>. Habitus, dorsal view; <bold>14</bold>. Habitus, lateral view; <bold>15</bold>. Head and thorax, dorsal view; <bold>16</bold>. Head and thorax, lateral view; <bold>17</bold>. Face; <bold>18</bold>. Pygofer, lateral view; <bold>19</bold>. Valve, ventral view; <bold>20</bold>. Connective and aedeagus, lateral view; <bold>21</bold>. Subgenital plate, lateral view; <bold>22</bold>. Style; <bold>23</bold>. Pygofer, ventral view; <bold>24</bold>. Connective and aedeagus, dorsal view. Scale bars: 0.5 mm (<bold>13–17</bold>), 0.2 mm (<bold>18–24</bold>).</p></caption><graphic xmlns:xlink="http://www.w3.org/1999/xlink" xlink:href="zookeys-1277-217_article-186808__-g002.jpg" id="oo_1597688.jpg" position="float" orientation="portrait" xlink:type="simple"><uri content-type="original_file" xlink:type="simple">https://binary.pensoft.net/fig/1597688</uri></graphic></fig><p><bold><italic>Male genitalia</italic></bold>. Pygofer (Figs <xref ref-type="fig" rid="F2">18</xref>, <xref ref-type="fig" rid="F2">23</xref>) broad at base, ventral margin with acute angular process at middle part, posterior margin with fingerlike sharp process at subapical part, directed to both sides, apical area with thick and long bristles. Valve (Fig. <xref ref-type="fig" rid="F2">19</xref>) obtusely triangular. Subgenital plate (Fig. <xref ref-type="fig" rid="F2">21</xref>) broad, with numerous slender small setae at lateral area, a membranous rod-like process at subapical part. Aedeagus (Figs <xref ref-type="fig" rid="F2">20</xref>, <xref ref-type="fig" rid="F2">24</xref>) robust, falcate in lateral view, shafts diverging with laminate process, each shaft with an irregular sclerite at middle part, apical 1/2 curved, then apex directed dorsad, extends towards base. Connective (Figs <xref ref-type="fig" rid="F2">20</xref>, <xref ref-type="fig" rid="F2">24</xref>) U-shaped, fused with aedeagus. Style (Fig. <xref ref-type="fig" rid="F2">22</xref>) broad at base, narrower at middle part, apical part elongated into a long fingerlike process, obliquely directed outward.</p></tp:treatment-sec><tp:treatment-sec sec-type="Distribution"><title>Distribution.</title><p>China (Yunnan).</p></tp:treatment-sec><tp:treatment-sec sec-type="Host plant"><title>Host plant.</title><p><tp:taxon-name><tp:taxon-name-part taxon-name-part-type="subfamily" reg="Bambusoideae">Bambusoideae</tp:taxon-name-part></tp:taxon-name> sp. (<tp:taxon-name><tp:taxon-name-part taxon-name-part-type="order" reg="Poales">Poales</tp:taxon-name-part></tp:taxon-name>: <tp:taxon-name><tp:taxon-name-part taxon-name-part-type="family" reg="Poaceae">Poaceae</tp:taxon-name-part></tp:taxon-name>: <tp:taxon-name><tp:taxon-name-part taxon-name-part-type="subfamily" reg="Bambusoideae">Bambusoideae</tp:taxon-name-part></tp:taxon-name>).</p></tp:treatment-sec><tp:treatment-sec sec-type="Etymology"><title>Etymology.</title><p>The species name is derived from the Latin word “<italic>falcata</italic>”, referring to the aedeagus falcate in lateral view.</p></tp:treatment-sec><tp:treatment-sec sec-type="Remarks"><title>Remarks.</title><p>This new species is similar to <italic><tp:taxon-name><tp:taxon-name-part taxon-name-part-type="genus" reg="Buloria">B.</tp:taxon-name-part> <tp:taxon-name-part taxon-name-part-type="species" reg="acuta">acuta</tp:taxon-name-part></tp:taxon-name></italic> Sun, Li, Chen &amp; Yang, sp. nov., but differs from the latter in: (1) ventral margin of pygofer with an acute angular process (ventral margin of pygofer without acute angular process in <italic><tp:taxon-name><tp:taxon-name-part taxon-name-part-type="genus" reg="Buloria">B.</tp:taxon-name-part> <tp:taxon-name-part taxon-name-part-type="species" reg="acuta">acuta</tp:taxon-name-part></tp:taxon-name></italic>); (2) shafts of aedeagus with an irregular sclerite at middle part (shafts of aedeagus without irregular sclerite at middle part in <italic><tp:taxon-name><tp:taxon-name-part taxon-name-part-type="genus" reg="Buloria">B.</tp:taxon-name-part> <tp:taxon-name-part taxon-name-part-type="species" reg="acuta">acuta</tp:taxon-name-part></tp:taxon-name></italic>); and (3) aedeagal shaft curved and extends towards the base of the aedeagus (aedeagal shaft curved and extends towards the middle of aedeagus in <italic><tp:taxon-name><tp:taxon-name-part taxon-name-part-type="genus" reg="Buloria">B.</tp:taxon-name-part> <tp:taxon-name-part taxon-name-part-type="species" reg="acuta">acuta</tp:taxon-name-part></tp:taxon-name></italic>).</p></tp:treatment-sec></tp:taxon-treatment>
